# Supplementary material for: The CIN-TCP transcription factors regulate endocycle progression and pavement cell size by promoting cell wall pectin degradation
Source: Nat Commun. 2025 May 2;16:4108. doi: 10.1038/s41467-025-59336-7 (PMC12048579; doi:10.1038/s41467-025-59336-7)
Supplement: Supplementary file 4 — Source Data [file 41467_2025_59336_MOESM4_ESM.xlsx]

## Sheet: Fig. 1b
	Fig.1b
	WT	tcpΔ7
	5198.05	3324.6
	8605.53	2012.85
	7985.52	1764.37
	5295.08	1260.02
	4672.46	812.412
	5038.44	342.36
	8405.35	2494.09
	2764.31	2364.83
	6523.8	1613.89
	705.392	1936.15
	483.822	1783.49
	449.094	396.787
	2545.46	1889.57
	6350.45	1438.5
	10606.3	2588.4
	6875.04	809.577
	14506.3	1517.06
	3865.08	938.356
	9655.24	3365.46
	7513.72	283.096
	7914.14	118.615
	2416.88	2775.13
	13259.6	3242.75
	802.534	1208.48
	971.166	2800.72
	324.409	2206.45
	4604.2	1957.36
	3160.52	2477.26
	1996.87	2326.81
	7108.15	465.614
	542.4	233.165
	1570.63	1280.8
	4601.17	204.076
	2510.67	293.975
	7950.73	1154.89
	7341.77	2398.93
	5032.65	1434.55
	3608.24	1293.69
	1048.47	3201.58
	6164.72	3544.71
	9973	3886.44
	6913.6	3554.85
	1514.91	266.004
	2478.81	388.312
	4323.54	1187.58
	5446.24	1346.51
	4641.71	2354.69
	9675.08	2755.43
	3961.48	897.415
	8138.06	247.194
	7066.75	2023.67
	2090.41	2675.41
	2843.76	429.568
	2678.9	265.231
	5450.37	1676.5
	2400.59	900.478
	3584.99	1119.38
	10359.7	1835.68
	7525.35	394.238
	779.143	2805.16
	1693.34	796.093
	8682.87	2345.53
	2669.66	1561.87
	2203.78	2233.76
	545.893	1671.52
	253.549	1459.2
	153.229	262.997
	4348.48	81.596
	4987.36	577.357
	1426.67	6272.26
	1134.1	2463.86
	1165.16	1037.13
	8203.17	360.798
	3435.54	2883.09
	3318.05	1809.8
	2006.15	1910.47
	4190.95	656.721
	4580.38	244.273
	1062.3	91.302
	448.264	4285.43
	8387.09	2857.33
	1792.45	1104.47
	494.988	263.885
	238.519	106.762
	6246.38	1427.07
	3633.09	1081.11
	6965.65	1257.01
	5426.15	1217.07
	13423.9	1662.7
	5726.36	2941.59
	10335.3	2149.5
	603.468	932.687
	2101.32	2853.72
	9215.56	442.595
	8397.62	119.302
	8878.87	98.946
	11450.6	129.523
	4718.15	238.433
	6865.93	1542.68
	8066.03	4079.81
	WT	tcpΔ7
Number	100	100
Mean	4823	1581
SD	3422	1172
P value (Mann Whitney test)		<0.0001
confidence level		0.95

## Sheet: Fig. 1c
Fig. 1c
	area	cell number	average cell area
WT	70030.1	23	3044.79
	50491.5	17	2970.09
	127698	44	2902.22
	49873.9	16	3117.12
	44362.5	16	2772.66
	69156.6	24	2881.53
	37670.1	12	3139.17
	98116.5	32	3066.14
	38784.6	13	2983.43
	97024.2	28	3465.15
	89711.2	32	2803.48
	123136	43	2863.62
		n=300
tcpΔ7	64767.3	49	1321.78
	75513.3	53	1424.78
	75637.1	53	1427.11
	41402.6	31	1335.57
	102549	65	1577.68
	69669.2	49	1421.82
		n=300
		WT	tcpΔ7
	Number	300	300
	Mean	3001	1418
	SD	188.2	91.32
	P value (T test)		<0.0001
	confidence level		0.95

## Sheet: Fig. 1d
	Fig. 1d
	WT	tcpΔ7
	107.316	40.827
	119.758	38.883
	56.963	45.687
	56.088	49.964
	73.099	59.393
	68.822	46.27
	141.533	55.019
	89.819	51.714
	78.446	58.227
	91.18	52.686
	67.072	77.376
	64.934	69.989
	71.933	69.6
	102.261	55.991
	56.963	56.088
	112.76	54.533
	93.027	47.826
	66.878	51.617
	76.015	42.382
	43.84	69.114
	46.368	28.482
	45.881	42.382
	66.1	41.799
	69.211	43.451
	61.046	36.452
	66.1	49.77
	141.533	38.494
	76.015	42.382
	79.709	40.924
	75.432	81.459
	70.864	40.243
	73.197	59.588
	43.062	45.881
	71.641	42.382
	58.227	59.393
	56.38	92.929
	74.655	90.013
	68.725	55.213
	70.378	45.687
	53.172	54.241
	55.019	80.681
	54.144	62.99
	48.312	55.602
	83.598	43.451
	66.392	52.492
	57.838	45.59
	90.208	58.324
	83.598	43.257
	158.058	37.327
	63.281	77.765
	72.127	50.645
	72.03	49.381
	55.505	59.296
	66.1	55.991
	69.794	43.84
	WT	tcpΔ7
Number	55	55
Mean	74.59	53.47
SD	24.06	13.73
P value (Mann Whitney test)		<0.0001
confidence level		0.95

## Sheet: Fig. 1f-h
Fig. 1f-h
EI	WT	tcpΔ7		8C/4C	WT	tcpΔ7		16C/8C	WT	tcpΔ7
	1.3034	0.7364			1.15185	0.617241			0.434084	0.156425
	1.0996	0.8771			1.24514	0.337374			0.200625	0.0856287
	1.0866	0.8812			1.12734	0.33			0.223256	0.0957576
	1.3202	0.8184			0.753846	0.33691			0.46281	0.0713376
	0.9003	0.824567			1.09854	0.280632			0.0269103	0.0802817
	1.2553	0.84152			1.29197	0.273946			0.249435	0.0755245
Number	6	6		Number	6	6		Number	6	6
Mean	1.1609	0.829864		Mean	1.11145	0.362684		Mean	0.266187	0.0941591
SD	0.162348	0.0527209		SD	0.189943	0.12789		SD	0.161571	0.0316638
P value (T-test)		0.00309769		P value (T-test)		2.56817e-05		P value (T-test)		0.047349
confidence level		0.95		confidence level		0.95		confidence level		0.95

## Sheet: Fig. 2a
Fig. 2a
Glucose	WT	tcpΔ7		Xylose	WT	tcpΔ7		Uronic acid	WT	tcpΔ7
	358.558	411.351			129.476	152.076			24.7288	34.9711
	294.679	388.254			162.671	139.342			20.8011	37.4905
	357.255	363.435			130.858	140.866			18.6169	30.6578
	407.742	355.163			130.72	135.378			20.472	30.3588
	418.968	340.013			138.654	145.263			20.8838	27.2838
	394.177	380.183			139.14	134.673			16.0856	28.8496
	WT	tcpΔ7			WT	tcpΔ7			WT	tcpΔ7
Number	6	6		Number	6	6		Number	6	6
Mean	371.9	373.1		Mean	138.6	141.3		Mean	20.26	31.6
SD	45.5	25.51		SD	12.53	6.555		SD	2.857	3.865
P value (T test)		0.9573		P value (T test)		0.6524		P value (T test)		0.0002
confidence level		0.95		confidence level		0.95		confidence level		0.95

## Sheet: Fig. 2c
Fig. 2c
LM19	WT	tcpΔ7		FB28	WT	tcpΔ7
	48.054	93.348			58.62	46.523
	45.852	93.559			52.004	44.804
	51.209	89.827			40.571	51.663
	45.936	98.255			39.928	55.719
	40.564	86.55			41.609	54.38
	52.642	101.311			49.634	51.217
	38.917	86.126			52.235	47.111
	50.577	102.369			40.247	43.639
	49.369	94.391			52.694	50.126
	32.365	91.162			49.323	47.162
	WT	tcpΔ7			WT	tcpΔ7
Number	10	10		Number	10	10
Mean	45.55	93.69		Mean	47.69	49.23
SD	6.424	5.621		SD	6.612	4.031
P value (T test)		<0.0001		P value (T test)		0.5353
confidence level		0.95		confidence level		0.95

## Sheet: Fig. 2e
Fig. 2e
2F4	WT	tcpΔ7		FB28	WT	tcpΔ7
	35	80.042			58.898	43.488
	41.745	88.204			57.402	50.315
	45.849	67.645			47.438	44.092
	46.324	98.057			52.636	60.153
	37.144	85.185			40.265	54.517
	36.077	94.817			33.356	57.182
	43.398	80.619			36.462	51.229
	45.341	81.685			48.553	44.227
	61.321	90.521			59.186	44.534
	44.688	87.419			50.466	47.748
	WT	tcpΔ7			WT	tcpΔ7
Number	10	10		Number	10	10
Mean	43.69	85.42		Mean	48.47	49.75
SD	7.501	8.613		SD	9.224	5.978
P value (T test)		<0.0001		P value (T test)		0.7165
confidence level		0.95		confidence level		0.95

## Sheet: Fig. 2f
	Fig. 2f
	WT	tcpΔ7
	0.9	0.652
	1.013	0.581
	0.921	0.645
	1.084	0.588
	0.992	0.694
	1.091	0.574
	WT	tcpΔ7
Number	6	6
Mean	1	0.6223
SD	0.07976	0.04848
P value (T test)		<0.0001
confidence level		0.95

## Sheet: Fig. 3b
Fig. 3b
	ct-PGL1	ct-ACTIN7
WT	30.6108	21.4596
	30.734	21.4361
	30.6211	21.4888
tcpΔ7	32.5792	19.9163
	32.8421	19.8481
	32.4665	19.864
	ct-PGL1	ct-ACTIN7	d-Ct		d-d-Ct	2-dd-Ct
WT	30.6108	21.4596	9.15122
	30.734	21.4361	9.2979
	30.6211	21.4888	9.1323
			9.19381	0.0906421	0	1
					-0.0906421	1.06484
						0.064844
tcpΔ7	32.5792	19.9163	12.6629
	32.8421	19.8481	12.994
	32.4665	19.864	12.6025
			12.7531	0.210763	3.5593	0.0848287
					3.34854	0.0981723
						0.0133435
	WT	tcpΔ7
Mean	1	0.0848287
SD	0.064844	0.0133435
P value (T test)		<0.0001
confidence level		0.95

## Sheet: Fig. 3d
Fig. 3d
P1							P2
WT	MYC	35.2654					WT	MYC	34.8635
		35.0882							34.2347
		35.0699							34.6016
	input	25.036						input	25.7863
		25.0312							25.9101
		25.0207							26.0118
MYC-mTCP4	MYC	34.6954					MYC-mTCP4	MYC	35.9384
		34.2755							35.7483
		34.3354							35.5821
	input	26.9239						input	27.3507
		27.0194							27.594
		26.9801							27.2587
P1					Enrichment		P2					Enrichment
WT	MYC	35.265		11.5294	0.00033831		WT	MYC	34.8635		10.3772	0.000751861
		35.088		11.357	0.00038124				34.2347		9.62462	0.00126677
		35.07		11.3492	0.00038331				34.6016		9.88988	0.00105403
	input	25.036	23.736					input	25.7863	24.4863
		25.031	23.7312						25.9101	24.6101
		25.021	23.7207						26.0118	24.7118
MYC-mTCP4	MYC	34.6954		9.07145	0.00185875		MYC-mTCP4	MYC	35.9384		9.88771	0.00105561
		34.2755		8.55612	0.00265676				35.7483		9.45431	0.0014255
		34.3354		8.65529	0.00248026				35.5821		9.62344	0.00126781
	input	26.9239	25.6239					input	27.3507	26.0507
		27.0194	25.7194						27.594	26.294
		26.9801	25.6801						27.2587	25.9587
	WT	MYC-mTCP4						WT	MYC-mTCP4
Mean	1	6.343					Mean	1	1.22
SD	0.06911	1.14					SD	0.2526	0.1812
P value (T test)		0.0013					P value (T test)		0.2874
confidence level		0.95					confidence level		0.95

[truncated: 29 more sheets: Fig. 3f, Fig. 4b, Fig. 4c, Fig. 4e, Fig. 4f, Fig. 4g, Fig. 5a-c, Fig. 5d-e, Fig. 6b, Fig. 6d, Fig. 6f, Fig. 7a, Fig. 7c, Fig. 7d, Fig. 7e, Fig.8a, Fig. 8b, Fig. 8d, Fig. 9b-c, Fig. 9d …]
